# Supplementary material for: Untargeted Metabolomics and Chemometrics Elucidate Dynamic Plasma Profile Changes Induced by Cocoa Shell in Female Rats
Source: Nutrients. 2025 Feb 28;17(5):885. doi: 10.3390/nu17050885 (PMC11902091; doi:10.3390/nu17050885)
Supplement: Supplementary file 1 [file nutrients-17-00885-s001.zip]

Archive with 1 entries (1 files):
- nutrients-3457796-supplementary.pdf
